# Supplementary material for: Linking Brain Age Gap to Mental and Physical Health in the Berlin Aging Study II
Source: Front Aging Neurosci. 2022 Jul 22;14:791222. doi: 10.3389/fnagi.2022.791222 (PMC9355695; doi:10.3389/fnagi.2022.791222)
Supplement: Supplementary file 2 [file Table_1.XLSX]

## Sheet: Table_B1
Table B1. Descriptive statistics of outcome variables and hypothesized effect directions
Criterion variable	N	Mean	SD	Min	Max	Q1	Q2	Q3	Skew	Kurt	H1*	H1 reference 1	H1 reference 2	H1 reference 3	H1 reference 4	H1 reference 5
Replication
Years of education	300	14.05	2.88	7	18	12	13	18	0.14	-1.29	-	Steffener et al. (2016) | rho = -0.16 | p = 0.0048 | education | rho was calculated via sqrt(t^2/(t^2+df)) with t = 3.014 and df = 328, and was subsequently inverted as brain age gap was calculated as chronological - predicted age in this study
Household income (EUR)	221	2376	1259	430	10000	1600	2200	2800	2.09	8.32	-	Smith et al. (2019) | rho = -0.03 | log10(p) = 4.6 | 738-0.0 | Average total household income before tax. Uses data-coding 100294 comprises 7 Integer-valued members in a simple list.
Mini-mental state examination	326	28.52	1.49	18	30	28	29	30	-2.46	11.75	-	Liem et al. (2017) | rho = -0.16 | p = 7.8E-6 | stacked anatomy brain age gap vs. objective cognitive impairment | rho was calculated via sqrt((F x dfn)/(F x dfn + dfd)) with F = 20.12, dfn = 3 - 1, and dfd = 729 + 632 + 251 - 1; F was calculated using R function qf(1-p,1,N-1) with p = 7.8E-6 and N = 729 + 632 + 251; rho was subsequently inverted so that the reported effect direction is consisten…	Franke et al. (2010) | rho = -0.18 | p < 0.001 | early AD vs. healthy controls of ADNI | rho was calculated via sqrt((F x dfn)/(F x dfn + dfd)) with F = 11.02, dfn = 2 - 1, and dfd = 102 + 232 - 1; F was calculated using R function qf(1-p,1,N-1) with p = 0.001 and N = 102 + 232; rho was subsequently inverted so that the reported effect direction is consistent with the scaling of the MMSE (cogniti…	Franke et al. (2012) | rho = -0.46 (baseline) to -0.55 (36 months follow-up) | p < .001 at follow-up | MMSE in the ADNI database	Gaser et al. (2013) | rho = -0.09 (baseline) to -0.41 (36 months follow-up) | p < .001 at follow-up | MMSE in early, late, and stable mild cognitive impairment	Kaufmann et al. (2019) | rho = -0.20 | Mild Cognitive Impairment | rho was calculated from d = 0.41 and was subsequently inverted so that the reported effect direction is consistent with the scaling of the MMSE (cognitive impairment is reflected by lower MMSE scores)
Geriatric depression scale	327	1.15	1.64	0	10	0	1	2	2.05	5.15	+	Franke et al. (2013) | rho = 0.23 | p = 0.012 | Geriatric depression scale
CES-Depression	327	6.42	5.94	0	31	2	5	9	1.51	2.29	+	Koutsouleris et al. (2014) | r = 0.31 | Major Depression vs. healthy controls | rho calculated based on the means, standard deviations, and group size provided in the study (controls: 0, 6.0, 437; case: 4, 6.2, 104)
Smoking status	278	‘never’: 134, ‘stopped more than a year ago’: 117, ‘stopped less than a year ago’: 3, ‘current smoker’: 24									+	Smith et al. (2019) | rho = 0.08 | log10(p) = 25.2 | 20116-0.0 | Smoking status. Uses data-coding 90 comprises 4 Integer-valued members in a simple list.	Cole (2020) | rho = 0.084 | p < .001 | Smoking status (ukb field 20116) | rho was calculated via sqrt(eta2) with eta2 = 0.0070
Frequency of alcohol intake	163	‘never’: 3, ‘once a month or less’: 30, ‘two to four times a month’: 42, ‘two to four times a week’: 40, ‘four times a week or more’: 48									+	Smith et al. (2019) | rho = 0.06 | log10(p) = 18 | 1558-0.0 | Alcohol intake frequency.. Uses data-coding 100402 comprises 7 Integer-valued members in a simple list. | rho was inverted because higher values reflect lower intake	Ning et al. (2020) | rho = 0.04 | current alcohol drinking frequency | rho estimated from N = 11,600 and p = 9E-6 via sqrt((F x dfn)/(F x dfn + dfd)) with F = 19.73, dfn = 1, and dfd = N - 1 -2; F calculated via F = qf(1-p,dn,df)	Cole (2020) | rho = 0.095 | p < .001 | Alcohol intake frequency (ukb field 1558) | rho was calculated via sqrt(eta2) with eta2 = 0.0090 and was NOT inverted because higher values reflect lower intake
Amount of alcohol intake	160	‘one to two glasses’: 122, ‘three to four glasses’: 32, ‘five to six glasses’: 6, ‘seven to nine glasses’: 0, ‘ten or more glasses’: 0									+	Smith et al. (2019) | rho = 0.06 | log10(p) = 6.3 | 100022-3.0 | Alcohol visit-4	Franke et al. (2013) | rho = 0.24 | p = 0.001 | alcohol consumption
Frequency of 6 glasses of alcohol intake	161	‘never’: 120, ‘less than once a month’: 36, ‘once a month’: 2, ‘once a week’: 3, ‘daily or almost daily’: 0									+	Smith et al. (2019) | rho = 0.06 | log10(p) = 6.3 | 100022-3.0 | Alcohol visit-4	Franke et al. (2013) | rho = 0.24 | p = 0.001 | alcohol consumption
Diabetes diagnosis	328	controls: 294, cases: 34									+	Smith et al. (2019) | rho = 0.06 | log10(p) = 14.1 | 2443-2.0 | Diabetes diagnosed by doctor. Uses data-coding 100349 comprises 4 Integer-valued members in a simple list. visit-3	Franke et al. (2013) | rho = 0.29 | p = 0.0001 | Type 2 Diabetes Mellitus | rho calculated via sqrt((F x dfn)/(F x dfn + dfd)) with F = 17.2, dfn = 1, and dfd = 191 (98 cases + 87 controls - 2 groups - 2 covariates)	Cole (2020) | rho = 0.085 | p < .001 | Diabetes (ukb field 2443) | rho calculated via sqrt(eta2) with eta2 = 0.0071
HOMA-Insulin resistance	318	2.61	3.24	0.1	45.71	1.28	1.86	2.99	8.71	104.36	+	see diabetes diagnosis
Hemoglobin A1c (%)	322	5.58	0.55	4.7	9.8	5.3	5.5	5.8	2.9	15.74	+	see diabetes diagnosis
Fasting glucose (mg/dl)	294	96.41	21.18	67	241	86	91	100	3.45	16.93	+	Franke et al. (2013) | rho = 0.34 | p = 0.025 | fasting blood glucose level
Post-load glucose (mg/dl)	276	110.39	38.24	27	275	87	103	123	1.61	3.47	+	see fasting glucose
Body mass index (kg/m2)	327	26.69	3.46	18.59	40.16	24.29	26.56	28.93	0.39	0.47	+	Franke et al. (2014) | rho = 0.28 | p = 0.0001 | BMI | rho calculated via sqrt((F x dfn)/(F x dfn + dfd)) with F = 18.81, dfn = 1, and dfd = 224 (assuming that age and scanner site were used as covariates that reduce dfd)	Smith et al. (2019) | rho = -0.07 | log10(p) = 20.5 | 21001-0.0 | Body mass index (BMI)
Diastolic blood pressure (mmHg)	281	84.72	10.94	50	130	77	85	92	0.39	1.11	+	Smith et al. (2019) | rho = 0.09 | log10(p) = 30.7 | 4079-0.0 | Diastolic blood pressure, automated reading	Franke et al. (2014) | rho = 0.17 | p = 0.01 | Diastolic blood pressure | rho calculated via sqrt((F x dfn)/(F x dfn + dfd)) with F = 6.4, dfn = 1, and dfd = 225 (assuming age and scanner site as covariates)	Cole (2020) | rho = 0.086 | p < .001 | Diastolic blood pressure (ukb field 4079) | rho calculated via sqrt(eta2) with eta2 = 0.0074
Systolic blood pressure (mmHg)	281	145.52	18.12	80	205	133	145	156	0.26	0.74	+	Smith et al. (2019) | rho = 0.09 | log10(p) = 31.2 | 4080-0.0 | Systolic blood pressure, automated reading	Cole (2020) | rho = 0.085 | p < .001 | Systolic blood pressure (ukb field 4080) | rho calculated via sqrt(eta2) with eta2 = 0.0073
Metabolic load factor	321	0.01	0.14	-0.24	0.77	-0.08	-0.02	0.07	1.78	6.14	+	see fasting glucose and systolic/diastolic blood pressure
Gamma-glutamyl-transferase (U/L, serum)	327	30.08	29.08	6	273	16	22	33	4.84	30.49	+	Franke et al. (2014) | rho = 0.23 | p = 0.001 | GGT | rho calculated via sqrt((F x dfn)/(F x dfn + dfd)) with F = 12.49, dfn = 1, and dfd = 221 (assuming age and scanner site as covariates)
Urea (mg/dL, serum)	327	5.48	1.28	2.6	9.6	4.6	5.5	6.2	0.4	0.46	+	Franke et al. (2014) | rho = 0.17 | p = 0.01 | Uric acid | rho calculated via sqrt((F x dfn)/(F x dfn + dfd)) with F = 6.03, dfn = 1, and dfd = 221 (assuming age and scanner site as covariates)
Tumor necrosis factor (pg/ml)	307	0.82	3.48	0	47.74	0	0.14	0.44	10.3	124.15	+	Franke et al. (2013) | rho = 0.29 | p = 0.01 | tumor necrosis factor alpha
Cognition
Digit symbol substitution test	324	44.93	9.78	16	90	39	44	50	0.38	1.04	-	Smith et al. (2019) | rho = -0.06 | log10(p) = 9.8 | 20159-0.0 | Number of symbol digit matches made correctly
Episodic memory	335	0.03	0.34	-0.9	1.04	-0.2	0.05	0.26	-0.03	-0.13	-	see digit symbol task and fluid intelligence
Working memory	335	0.05	0.61	-1.39	2.19	-0.36	0.07	0.46	-0.01	0.11	-	see digit symbol task and fluid intelligence
Fluid intelligence	335	0.03	0.71	-1.52	2.45	-0.5	0.11	0.54	-0.05	-0.18	-	Smith et al. (2019) | rho = -0.05 | log10(p) = 11 | 20016-2.0 | Fluid intelligence score visit-3	Ning et al. (2020) | rho = -0.07 | p = 3E-13	Cole (2020) | rho = -0.052 | p < .001 | Fluid intelligence (ukb field 20016) | rho was calculated via sqrt(eta2) with eta2 = 0.0027 and inverted due to a negative estimate	Cole et al. (2015) | rho = -0.338 | p = 0.001 | Processing Speed (Trail Making Test)	Cole et al. (2018) | rho = -0.18 | p = 0.007 | fluid cognitive performance | rho was calculated via sqrt(partial eta2) with partial eta2 = 0.0335 (suppl. Table 2), and was subsequently inverted because brain age gap was reported to be associated with lower fluid cognitive performance
Time horizon
Future time perspective	332	2.51	0.74	1	4.86	2	2.43	3	0.44	-0.04	-	Düzel (2016) | no direct association with brain age gap reported | association of future time perspective with higher memory performance	Düzel (2018) | no direct association with brain age gap reported | associations between future time perspective and gray matter brain regions	Grühn (2016) | no direct association with brain age gap reported | limited future time perspective associated with maladaptive emotional profile
Consideration of future consequences	335	3.24	0.47	2	4.86	2.86	3.29	3.57	0.29	0.19	-	Murphy (2018) | no direct association with brain age gap reported | positive association with health behavior
* Note: Hypotheses were formulated in accordance with the cited literature (see reference H1 to 5). For BMI, which shows conflicting literature results, we followed our general reasoning that higher brain age gap is related to less favourable health outcomes, and decided to test for a positive relationship with brain age gap.
Annotations
Criterion variable	Variable tested for an association with brain age gap
N	Number of subjects available for analysis
SD	Standard deviation
Min	Minimum observed value
Max	Maximum observed value
Q1	Quartile 1
Q2	Quartile 2
Q3	Quartile 3
Skew	Skewness
Kurt	Excess Kurtosis
H1	Alternate hypothesis (expected effect direction)
H1 reference 1-5	References supporting H1
References													List of samples (n participants) employed in the respective study*				Modality / procedure / feature set
Cole, J. H., Leech, R. & Sharp, D. J. Prediction of brain age suggests accelerated atrophy after traumatic brain injury. Ann. Neurol. 77, 571–581 (2015).													ABIDE (184) | ADNI (82) | Beijing Normal University (179) | Berlin School of Brain & Mind (49) | Cleveland Clinic (31) | IXI (561) | Nathan Kline Institute (160) | OASIS (291) | Own sample with previous traumatic brain injury (99)				T1 | Voxel-based morphometry in SPM8 | separate grey and white matter tissue segmentation
Cole, J. H. et al. Brain age predicts mortality. Mol. Psychiatry 23, 1385–1392 (2018).													ABIDE (184) | Beijing Normal University (179) | Berlin School of Brain & Mind (49) | CADDementia (12) | Cleveland Clinic (31) | ICBM (322) | IXI (561) | MCIC (93) | MIRIAD (23) | NEO2012 (39) | Nathan Kline Institute (160) | OASIS (288) | WUSL (24) | TRAIN-39 (36) | Lothian Birth Cohort (669)				T1 | Voxel-based morphometry | concatenated grey and white matter tissue segmentation
Cole, J. H. Multi-modality neuroimaging brain-age in UK Biobank: relationship to biomedical, lifestyle and cognitive factors. Neurobiol. Aging 92, 34–42 (2020).													UK Biobank (17426)				Multimodal: T1-weighted = 165, T2-FLAIR = 1 (total volume of white-matter hyperintensities), T2∗ = 14, diffusion-MRI = 675, task fMRI = 14, resting-state fMRI = 210 = 1079 phenotypes
Düzel, S. et al. The Subjective Health Horizon Questionnaire (SHH-Q): Assessing future time perspectives for facets of an active lifestyle. Gerontology 62, 345–353 (2016).													BASE-II (1371)				No brain age estimates - Survey data
Düzel, S. et al. Facets of Subjective Health Horizons Are Differentially Linked to Brain Volume. GeroPsych J. Gerontopsychology Geriatr. Psychiatry 31, 127–136 (2018).													BASE-II (326)				No brain age estimates - Brain volume analysis using voxel=baed morphometry in SPM12
Franke, K. & Gaser, C. Longitudinal Changes in Individual BrainAGE in Healthy Aging, Mild Cognitive Impairment, and Alzheimer’s Disease. GeroPsych (Bern). 25, 235–245 (2012).													IXI (560) | OASIS Open Access Series of Imaging Studies database (20) | ADNI (60)				T1 | Voxel-based morphometry in SPM8 | linear combination of grey and white matter tissue segmentation
Franke, K., Gaser, C., Manor, B. & Novak, V. Advanced BrainAGE in older adults with type 2 diabetes mellitus. Front. Aging Neurosci. 5, 90 (2013).													IXI (561) | Syncope and Falls in the Elderly (SAFE) Laboratory at the Beth Israel Deaconess Medical Center (BIDMC; 185)				T1 | Voxel-based morphometry in SPM8 | linear combination of grey and white matter tissue segmentation
Franke, K., Ristow, M. & Gaser, C. Gender-specific impact of personal health parameters on individual brain aging in cognitively unimpaired elderly subjects. Front. Aging Neurosci. 6, (2014).													IXI (561) | ADNI database (228)				T1 | Voxel-based morphometry in SPM8 | grey matter tissue segmentation
Franke, K., Ziegler, G., Klöppel, S. & Gaser, C. Estimating the age of healthy subjects from T1-weighted MRI scans using kernel methods: Exploring the influence of various parameters. Neuroimage 50, 883–892 (2010).													IXI (547) | ADNI database (334) | Gaser et al. 1999 (108)				T1 | Voxel-based morphometry in SPM8 | grey matter tissue segmentation
Gaser, C., Franke, K., Klöppel, S., Koutsouleris, N. & Sauer, H. BrainAGE in Mild Cognitive Impaired Patients: Predicting the Conversion to Alzheimer’s Disease. PLoS One 8, e67346 (2013).													IXI (258 | OASIS (126) | ADNI database (195)				T1 | Voxel-based morphometry in SPM8 | grey matter tissue segmentation
Grühn, D., Sharifian, N. & Chu, Q. The limits of a limited future time perspective in explaining age differences in emotional functioning. Psychol. Aging 31, 583–593 (2016).													Survey data: Amazon’s Mechanical Turk (1,976) | Local community sample and psychology classes at North Carolina State University (529)				No brain age estimates - Survey data
Kaufmann, T. et al. Common brain disorders are associated with heritable patterns of apparent aging of the brain. Nat. Neurosci. 22, 1617–1623 (2019).													ABIDE1 (1055) | ABIDE2 (919) | ABM (261) | AddNeuroMed (405) | ADHD200 (837) | ADHDWUE (112) | ADNI1 (785) | ADNI2 (721) | BETULA (338) | CAMCAN (635) | CIMH (95) | CNP (257) | CoRR (1332) | DLBS (302) | ds000119 (71) | ds000171 (39) | ds000202 (92) | ds000222 (78) | HCP (1096) | HUBIN (192) | HUNT (888) | IXI (550) | KASP (108) | MALTOSLO (87) | MOT (55) | NCNG (457) | NIMAGE (690) | NORCOG (624…				T1 | Surface-based morphometry and subcortical segmentation using Freesurfer 5.3 | 1,118 structural brain imaging features (360 cortical thickness, 360 cortical area, 360 cortical volume and 38 cerebellar–subcortical and cortical summary statistics)
Koutsouleris, N. et al. Accelerated brain aging in schizophrenia and beyond: A neuroanatomical marker of psychiatric disorders. Schizophr. Bull. 40, 1140–1153 (2014).													Munich database (769) | IXI (512) | OASiS (216) | Basel FePsy study (59)				T1 | Voxel-based morphometry in SPM8 | grey matter tissue segmentation
Liem, F. et al. Predicting brain-age from multimodal imaging data captures cognitive impairment. Neuroimage 148, 179–188 (2017).													LIFE-Adult (2354)				Multimodal (rfMRI, T1) | Functional: FSL, Freesurfer, Nipype, ANTS, GPAC, Nilearn | Structural: Surface-based morphometry and subcortical segmentation using Freesurfer 5.3 | connectivity matrix 197, connectivity matrix 444, cortical thickness, cortical surface area, subcortical volumes
Murphy, L. & Dockray, S. The consideration of future consequences and health behaviour: a meta-analysis. Health Psychol. Rev. 12, 357–381 (2018).													Survey data: 53 independent samples (18823)				No brain age estimates - Survey data
Ning, K., Zhao, L., Matloff, W., Sun, F. & Toga, A. W. Association of relative brain age with tobacco smoking, alcohol consumption, and genetic variants. Sci. Rep. 10, (2020).													UK Biobank (17308)				T1 | Surface-based morphometry and subcortical segmentation using FreeSurfer 6.053 | volume of cortical, subcortical and white matter regions, thickness and sur- face area of cortical regions, ventricle size, intracranial volume
Smith, S. M., Vidaurre, D., Alfaro-Almagro, F., Nichols, T. E. & Miller, K. L. Estimation of brain age delta from brain imaging. Neuroimage 200, 528–539 (2019).													UK Biobank (19000)				Multimodal | 2641 IDPs spanning a range of structural, diffusion and fMRI phenotypes
Steffener, J. et al. Differences between chronological and brain age are related to education and self-reported physical activity. Neurobiol. Aging 40, (2016).													Community sample: Manhattan, NY, US (331)				T1 | Surface-based morphometry and subcortical segmentation using Freesurfer | 84 regions (16 subcortical and 68 cortical)
* Note: A substantial proportion of the listed datasets (e.g., IXI) have been used for model training only and have not been considered for testing associations with health-related variables.
